# Supplementary material for: Impact of post-challenge hyperglycemia on clinical outcomes in japanese patients with stable angina undergoing percutaneous coronary intervention
Source: Cardiovasc Diabetol. 2013 May 7;12:74. doi: 10.1186/1475-2840-12-74 (PMC3651729; doi:10.1186/1475-2840-12-74)
Supplement: Additional file 1: Table S1 — Cumulataive incidence of clinical events in patients with known DM, newly-detected DM, IGT, and NGT. Table S2. Baseline Characteristics in patients with and without OGTT. [file 1475-2840-12-74-S1.xls]

## Sheet: Supplementary Table 1
	Known DM (n=452)	NDM (n=100)	IGT (n=136)	NGT (n=140)	P value
MACE	178 (39.3)†	34 (34.0)	40 (29.4)	29 (20.7)	＜0.001
Death	37 (8.1)	5 (5.0)	3 (2.2)	3 (2.1)	0.006
Non-cardiovascular	21 (4.6)	3 (3.0)	1 (0.7)	3 (2.1)	0.08
Cardiovascular	16 (3.5)	2 (2.0)	2 (1.5)	0 (0.0)	0.09
Stroke	20 (4.4)	4 (4.0)	4 (2.9)	3 (2.1)	0.67
Non-fatal MI	12 (2.6)	2 (2.0)	4 (2.9)	2 (1.4)	0.83
Revascularization	159 (35.1)†	29 (29.0)	35 (25.7)	26 (18.5)	0.001
PCI	157 (34.7)†	29 (29.0)	34 (25.0)	26 (18.5)	0.002
TLR	47 (10.3)†	6 (6.0)	7 (5.1)	4 (2.8)	0.012
TVR	80 (17.6)†	13 (13.0)	14 (10.3)	10 (7.1)	0.008
Non-TVR	101 (22.3)	20 (20.0)	22 (16.2)	19 (13.5)	0.09
CABG	12 (2.6)	1 (1.0)	2 (1.5)	0 (0.0)	0.18
*p <0.05 vs. Newly detected DM
#p<0.05 vs. IGT
†p<0.05 vs. NGT
‡p <0.05 vs. Known DM

## Sheet: Supplementary Table 2
	OGTT (n=378)	non-OGTT (n=120)	P value
Age, years	68 (60-73)	66.5 (60-72)	0.5
Male	306 (81.4)	102 (85.0)	0.41
Hypertension	289 (76.9)	94 (78.3)	0.8
Dyslipidemia	265 (70.5)	87 (72.5)	0.73
Current smoking	108 (28.7)	29 (24.2)	0.35
Previous PCI	170 (45.2)	60 (50.0)	0.4
Previsou CABG	19 (5.1)	8 (6.7)	0.49
Previous MI	102 (27.1)	35 (29.2)	0.72
Previous CI	38 (10.1)	6 (5.0)	0.1
Multivessel disease	88 (23.5)	28 (23.5)	>0.99
BMI, kg/m2	24.3 (22.2-26.3)	24.2 (22.3-25.9)	0.67
LVEF, %	64.0 (54.0-68.0)	64.0 (55.0-68.0)	0.84
eGFR, ml/min./1.73m2	65.9 (56.2-75.5)	64.4 (57.0-74.8)	0.67
Stent type			0.58
BMS	240 (63.8)	73 (60.8)
DES	138 (36.2)	47 (39.2)
Medication at discharge
Aspirin	378 (100.0)	120 (100.0)	-
Thienopyridine	378 (100.0)	120 (100.0)	-
β-blocker	119 (31.7)	33 (27.5)	0.42
ACE-I	75 (20.0)	21 (17.5)	0.6
ARB	131 (34.8)	40 (33.3)	0.83
Statin	218 (58.0)	64 (53.3)	0.4
Glucometabolic state
FPG, mg/dl	90.0 (85.0-98.0)	94.0 (86.3-100.0)	0.11
2-h PG, mg/dl	157.5 (125.3-203.8)	163.0 (127.2-213.8)	0.2
HbA1c, %	5.9 (5.7-6.2)	5.9 (5.7-6.2)	0.55
Lipid profile, mg/dl
Total cholesterol	176 (156.3-200.0)	177.5 (154.0-198.8)	0.72
Triglyceride	126.0 (97.3-173.5)	126 (93.3-180.5)	0.5
HDL-C	44 (38-53)	45 (38-54)	0.95
LDL-C	106.0 (88.0-126.0)	105.0 (86.0-126.8)	0.49
